# Supplementary material for: The microbial nexus: linking arsenic biogeochemistry with greenhouse gas emissions
Source: Front Microbiol. 2026 May 29;17:1818899. doi: 10.3389/fmicb.2026.1818899 (PMC13262295; doi:10.3389/fmicb.2026.1818899)
Supplement: Supplementary file 1 [file Data_Sheet_1.xlsx]

## Sheet: Sequence Data
Domain: Data
Geobacter metallireducens WP 004511671.1	-	-	-	-	-	-	-	-	-	-	-	-	-	-	-	-	-	-	-	-	-	-	-	-	-	-	-	-	-	-	-	-	-	-	-	-	-	-	-	-	-	-	-	-	-	-	-	-	-
Anaeromusa acidaminophila WP 018703741.1	-	-	-	-	-	-	-	-	-	-	-	-	-	-	-	-	-	-	-	-	-	-	-	-	-	-	-	-	-	-	-	-	-	-	-	-	-	-	-	-	-	-	-	-	-	-	-	-	-
Streptomyces vietnamensis AJF65991.1	-	-	-	-	-	-	-	-	-	-	-	-	-	-	-	-	-	-	-	-	-	-	-	-	-	-	-	-	-	-	-	-	-	-	-	-	-	-	-	-	-	-	-	-	-	-	-	-	-
Arsenicibacter rosenii ANN44297.1	-	-	-	-	-	-	-	-	-	-	-	-	-	-	-	-	-	-	-	-	-	-	-	-	-	-	-	-	-	-	-	-	-	-	-	-	-	-	-	-	-	-	-	-	-	-	-	-	-
Clostridium pasteurianum UZW14773.1	-	-	-	-	-	-	-	-	-	-	-	-	-	-	-	-	-	-	-	-	-	-	-	-	-	-	-	-	-	-	-	-	-	-	-	-	-	-	-	-	-	-	-	-	-	-	-	-	-
Methanosarcina mazei AAM30357.1	-	-	-	-	-	-	-	-	-	-	-	-	-	-	-	-	-	-	-	-	-	-	-	-	-	-	-	-	-	-	-	-	-	-	-	-	-	-	-	-	-	-	-	-	-	-	-	-	-
Methanosarcina acetivorans AAM07134.1	-	-	-	-	-	-	-	-	-	-	-	-	-	-	-	-	-	-	-	-	-	-	-	-	-	-	-	-	-	-	-	-	-	-	-	-	-	-	-	-	-	-	-	-	-	-	-	-	-
Lachnellula suecica TVY65694.1	-	-	-	-	-	-	-	-	-	-	-	-	-	-	-	-	-	-	-	-	-	-	-	-	-	-	-	-	-	-	-	-	-	-	-	-	-	-	-	-	-	-	-	-	-	-	-	-	-
Hydrogenophaga sp. WP 304914090.1	-	-	-	-	-	-	-	-	-	-	-	-	-	-	-	-	-	-	-	-	-	-	-	-	-	-	-	-	-	-	-	-	-	-	-	-	-	-	-	-	-	-	-	-	-	-	-	-	-
Methanosarcina thermophila AKB12104.1	-	-	-	-	-	-	-	-	-	-	-	-	-	-	-	-	-	-	-	-	-	-	-	-	-	-	-	-	-	-	-	-	-	-	-	-	-	-	-	-	-	-	-	-	-	-	-	-	-
Bacillus subtilis WP 001271033.1	-	-	-	-	-	-	-	-	-	-	-	-	-	-	-	-	-	-	-	-	-	-	-	-	-	-	-	-	-	-	-	-	-	-	-	-	-	-	-	-	-	-	-	-	-	-	-	-	-
Bacillus licheniformis NP 390457.2	-	-	-	-	-	-	-	-	-	-	-	-	-	-	-	-	-	-	-	-	-	-	-	-	-	-	-	-	-	-	-	-	-	-	-	-	-	-	-	-	-	-	-	-	-	-	-	-	-
Nostoc sp. BAB73061.1	-	-	-	-	-	-	-	-	-	-	-	-	-	-	-	-	-	-	-	-	-	-	-	-	-	-	-	-	-	-	-	-	-	-	-	-	-	-	-	-	-	-	-	-	-	-	-	-	-
Thermomonospora curvata ACY99683.1	-	-	-	-	-	-	-	-	-	-	-	-	-	-	-	-	-	-	-	-	-	-	-	-	-	-	-	-	-	-	-	-	-	-	-	-	-	-	-	-	-	-	-	-	-	-	-	-	-
Alkalilimnicola ehrlichii MLHE-1 ABI57766.1	-	-	-	-	-	-	-	-	-	-	-	-	-	M	N	V	L	Q	N	K	L	N	R	R	R	F	L	Q	A	S	G	A	A	G	A	A	G	V	A	G	L	N	A	I	P	G	I	S	T
Ectothiorhodospira sp. PHS-1 EHQ52454.1	-	-	-	-	-	-	-	-	-	-	-	-	-	M	K	L	L	E	T	L	I	N	R	R	R	F	L	K	A	T	G	A	V	A	G	A	G	V	V	A	G	G	A	G	V	V	P	G	L
arsenite-oxidising beta proteobacterium WA19 ABD72614.1	-	-	-	-	-	-	-	-	-	-	-	-	-	-	-	-	-	-	-	-	-	-	-	-	-	-	-	-	-	-	-	-	-	-	-	-	-	-	-	-	-	-	V	G	C	G	Y	H	A
Thiomonas arsenitoxydans ACA28599.1	-	-	-	-	-	-	-	-	-	-	-	-	-	-	-	-	M	S	Q	F	K	D	R	V	A	L	P	P	A	D	A	Q	K	T	N	L	T	C	H	F	C	I	V	G	C	G	Y	H	A
Micromonospora sp. X14 CCD32987.1	-	-	-	-	-	-	-	-	-	-	-	-	-	-	-	-	-	-	-	-	-	-	-	-	-	-	-	-	-	-	-	-	-	-	-	-	-	-	-	-	-	-	-	-	-	-	-	-	-
Sinorhizobium sp. M14 ADO95186.1	-	-	-	-	-	-	-	-	-	-	-	-	-	-	M	A	F	K	R	H	I	D	R	L	P	I	I	P	A	D	A	K	K	H	N	V	T	C	H	F	C	I	V	G	C	G	Y	H	A
Polaromonas sp. GM1 ABW84260.2	-	-	-	-	-	-	-	-	-	-	-	-	-	-	-	M	S	T	S	I	N	E	R	I	A	L	P	P	A	N	A	Q	K	T	N	M	V	C	H	F	C	I	V	G	C	G	Y	H	T
Sinorhizobium sp. DAO10 ABJ55850.1	-	-	-	-	-	-	-	-	-	-	-	-	-	-	-	-	-	-	-	-	-	-	-	-	-	-	-	-	-	-	-	-	-	-	-	-	-	-	-	-	C	Y	V	G	C	G	Y	K	A
Brucella tritici ACK38267.1	-	-	-	-	-	-	-	-	-	-	-	-	-	-	M	A	F	K	R	H	I	D	R	L	P	I	I	P	A	D	A	K	K	H	N	V	T	C	H	F	C	I	V	G	C	G	Y	H	A
Methylocystis hydrogenophila CCJ06851.1	-	-	-	-	-	-	-	-	-	-	-	-	-	-	M	A	Y	K	R	Q	I	D	R	L	P	I	V	P	R	D	A	K	E	F	S	V	V	C	H	Y	C	I	V	G	C	G	Y	K	A
Thermus scotoductus SA-01 ADW22085.1	-	-	-	-	-	-	-	-	-	-	-	-	-	-	M	A	L	I	P	R	R	D	Q	L	P	I	P	P	K	N	A	R	V	H	N	T	V	C	Q	Y	C	N	V	G	C	G	Y	K	V
Allobosea sp. WAO ABJ55855.1	-	-	-	-	-	-	-	-	-	-	-	-	-	-	-	-	-	-	-	-	-	-	-	-	-	-	-	-	-	-	-	-	-	-	-	-	-	-	-	-	C	I	V	G	C	G	Y	K	A
Variovorax sp. RM1 ABD35886.1	-	-	-	-	-	-	-	-	-	-	-	-	-	-	-	-	-	-	-	-	-	-	-	-	-	-	-	-	-	-	-	-	-	-	-	-	-	-	-	-	-	-	-	-	-	-	-	-	-
Roseovarius sp. 217 EAQ26064.1	-	-	-	-	-	-	-	-	-	-	-	-	-	-	M	A	Y	K	R	Q	I	D	R	L	P	I	I	P	A	D	A	D	E	F	N	V	T	C	H	Y	C	I	V	G	C	G	Y	K	A
Marinobacter santoriniensis NKSG1 ACF09051.1	-	-	-	-	-	-	-	-	-	-	-	-	-	-	-	-	-	-	-	-	-	-	-	-	-	-	-	-	-	-	-	-	-	-	-	-	-	-	-	-	-	-	V	G	C	G	Y	Q	V
Aeropyrum camini SY1 BAN91066.1	-	-	-	-	-	-	-	-	-	-	-	-	-	-	-	M	V	Y	P	R	R	G	R	V	P	L	P	P	K	G	A	Q	R	Y	T	T	M	C	Q	F	C	N	V	G	C	G	Y	D	V
Roseobacter litoralis WP 013962104.1	-	-	-	-	-	-	-	-	-	-	-	-	M	S	T	P	Y	Y	V	P	E	Q	S	V	P	L	P	P	P	D	A	D	V	I	S	T	A	C	D	Y	C	I	V	A	C	G	Y	K	V
Sulfurospirillum barnesii WP 014770544.1	-	-	-	-	-	-	-	-	-	-	-	-	-	-	-	M	A	L	T	L	N	D	R	L	P	I	P	H	K	N	A	E	V	K	N	V	T	C	E	F	C	I	V	G	C	G	Y	K	S
Herminiimonas arsenicoxydans AAN05581.1	-	-	-	-	-	-	-	-	-	-	-	-	-	-	-	-	M	S	K	N	R	D	R	V	A	L	P	P	V	N	A	Q	K	T	N	M	T	C	H	F	C	I	V	G	C	G	Y	H	V
Paracoccus sp. SY AKE49356.1	-	-	-	-	-	-	-	-	-	-	-	-	-	-	M	A	Y	K	R	N	I	D	R	L	P	I	I	P	A	D	A	K	I	H	N	V	T	C	H	Y	C	I	V	G	C	G	Y	K	A
Hydrogenophaga sp. H7 OPF64821.1	-	-	-	-	-	-	-	-	-	-	-	-	-	-	-	M	T	T	Q	I	N	D	R	I	A	L	P	P	K	D	A	Q	K	T	N	M	T	C	H	F	C	I	V	G	C	G	Y	H	A
Alcaligenes faecalis Q7SIF4	-	-	-	-	-	-	-	-	-	-	-	-	-	-	-	-	M	S	R	P	N	D	R	I	T	L	P	P	A	N	A	Q	R	T	N	M	T	C	H	F	C	I	V	G	C	G	Y	H	V
Magnetospirillum sp. SS-4 CAA7616373.1	-	-	-	-	-	-	-	-	-	-	-	-	-	M	D	D	H	T	T	K	V	T	R	R	R	F	L	K	A	S	G	V	A	A	G	A	T	-	-	G	T	I	L	G	A	G	Q	L	T
Shewanella sp. WP 011790217.1	-	-	-	-	-	-	-	-	-	-	-	-	M	K	K	E	N	Q	V	N	L	G	R	R	Q	L	L	K	S	T	A	A	G	T	V	L	T	G	I	G	G	T	L	S	F	T	P	I	V
Shewanella putrefaciens 200 WP 014610142.1	-	-	-	-	-	-	-	-	-	-	-	-	M	K	K	E	N	Q	V	N	L	G	R	R	Q	L	L	K	S	T	A	A	G	T	V	L	T	G	I	G	G	T	L	S	F	T	P	I	V
Ferrimonas balearica WP 013345579.1	-	-	-	-	-	-	-	-	-	-	-	-	M	K	N	D	K	S	I	D	R	T	R	R	H	L	L	K	G	T	A	A	S	S	V	L	L	G	L	G	G	G	F	L	F	Q	P	V	A
Alkaliphilus oremlandii WP 012158954.1	-	-	-	-	-	-	-	-	-	-	-	-	-	-	-	-	-	-	M	K	L	S	R	R	S	F	I	Q	V	S	A	V	A	S	V	T	A	-	-	F	L	L	S	G	C	K	K	D	P
Alkaliphilus metalliredigens WP 012062249.1	-	-	-	-	-	-	-	-	-	-	-	-	-	-	-	-	-	-	M	K	L	T	R	R	T	F	L	G	S	S	I	A	L	T	I	A	T	A	-	F	G	L	S	G	C	S	K	K	P
Halarsenatibacter silvermanii ACF74513.1	M	S	R	N	K	-	-	T	S	-	-	-	-	-	-	-	-	-	-	G	I	S	R	R	E	F	L	K	V	M	G	S	T	G	A	-	-	A	L	G	L	-	G	L	S	A	T	S	G
Natranaerobius thermophilus WP 012447122.1	M	T	L	K	K	L	L	N	K	-	-	-	-	-	-	-	-	-	-	E	I	K	R	R	T	F	L	A	V	T	G	A	A	G	A	G	I	A	I	G	H	-	G	L	A	K	P	P	E
Desulfitobacterium hafniense WP 015943299.1	-	-	-	-	-	-	-	-	-	-	-	-	-	-	-	-	-	-	M	K	I	T	R	R	R	F	L	Q	A	S	A	A	T	G	L	L	V	A	G	S	T	G	F	-	-	-	-	-	P
Wolinella succinogenes WP 011138677.1	-	-	-	-	-	-	-	-	-	-	-	-	-	-	-	-	-	-	M	E	I	N	R	R	D	F	L	K	A	T	A	-	-	-	-	L	T	A	G	A	V	G	I	-	-	-	-	-	A
Sulfurospirillum barnesii SES-3 AAU11840.2	-	-	-	-	-	-	-	-	-	-	-	-	-	-	-	-	-	-	-	-	-	-	-	-	-	-	-	-	-	-	-	-	-	-	-	-	-	-	-	-	-	-	-	-	-	-	-	-	-
Desulfurispirillum indicum WP 013505023.1	-	-	-	-	-	-	-	-	-	-	-	-	-	-	-	-	-	-	M	R	I	K	R	R	E	F	L	K	A	G	A	A	A	G	A	V	A	M	T	S	-	-	-	-	-	-	-	-	P
Chrysiogenes arsenatis DSM-11915 AAU11839.1	-	-	-	-	-	-	-	-	-	-	-	-	-	-	-	-	-	-	M	R	I	K	R	R	E	F	L	K	A	S	A	A	V	G	A	V	A	V	A	S	-	-	-	-	-	-	-	-	P
Trichlorobacter lovleyi WP 012469220.1	-	-	-	-	-	-	-	-	-	-	-	-	-	-	-	-	-	-	M	E	I	K	R	R	D	F	L	K	I	T	A	A	A	G	A	V	A	A	V	G	-	-	-	-	-	-	-	L	P
Denitrovibrio acetiphilus WP 013011386.1	-	-	-	-	-	-	-	-	-	-	-	-	-	-	-	-	-	-	M	K	L	R	R	R	D	F	L	K	A	T	A	A	V	S	T	V	A	M	V	G	C	G	V	-	-	-	-	-	P
Salisediminibacterium selenitireducens WP 013173528.1	-	-	-	-	-	-	-	-	-	-	-	-	-	-	-	-	-	-	M	K	L	S	R	R	G	F	L	K	A	S	A	A	T	G	L	F	A	A	G	A	A	S	A	K	-	-	-	-	P
Anaerobacillus arseniciselenatis AAU11841.2	-	-	-	-	-	-	-	-	-	-	-	-	-	-	-	-	-	-	-	-	-	-	-	-	-	-	-	-	-	-	-	-	-	-	-	-	-	-	-	-	-	-	-	-	-	-	-	-	-
Halobiforma nitratireducens WP 006671188.1	M	S	K	N	D	T	T	N	D	P	T	D	T	T	D	S	A	G	L	A	L	D	R	R	G	F	M	K	T	G	A	A	G	A	V	A	A	G	L	G	L	-	-	-	-	-	S	F	G
Natronobacterium gregoryi WP 005576997.1	M	S	K	N	E	A	T	N	D	T	T	D	T	T	D	S	S	G	L	A	L	D	R	R	G	F	M	K	T	G	A	A	G	A	A	A	A	G	L	G	L	-	-	-	-	-	G	F	G
Burkholderiaceae bacterium CAG1017132.1	-	-	-	-	-	-	-	-	-	-	-	-	-	-	-	-	-	-	M	R	L	T	R	R	T	F	I	M	A	S	G	A	S	A	G	W	V	A	T	G	C	A	T	G	P	K	P	V	P
Geobacter metallireducens WP 004511671.1	-	-	-	-	V	L	K	S	G	G	R	L	A	I	S	D	V	V	A	T	A	E	M	-	-	-	-	-	-	-	-	-	-	-	-	-	-	-	-	-	-	-	-	-	-	-	-	-	-
Anaeromusa acidaminophila WP 018703741.1	-	-	-	-	.	.	.	P	E	.	.	F	.	V	.	.	I	.	I	-	-	-	-	-	-	-	-	-	-	-	-	-	-	-	-	-	-	-	-	-	-	-	-	-	-	-	-	-	-
Streptomyces vietnamensis AJF65991.1	-	-	-	-	.	.	.	P	.	.	.	I	G	V	.	.	.	.	.	D	D	T	L	-	-	-	-	-	-	-	-	-	-	-	-	-	-	-	-	-	-	-	-	-	-	-	-	-	-
Arsenicibacter rosenii ANN44297.1	-	-	-	-	.	.	.	P	.	.	H	F	S	.	.	.	I	.	L	L	G	D	-	-	-	-	-	-	-	-	-	-	-	-	-	-	-	-	-	-	-	-	-	-	-	-	-	-	-
Clostridium pasteurianum UZW14773.1	-	-	-	-	.	.	.	N	.	.	.	.	.	.	A	.	.	.	V	L	K	D	-	-	-	-	-	-	-	-	-	-	-	-	-	-	-	-	-	-	-	-	-	-	-	-	-	-	-
Methanosarcina mazei AAM30357.1	-	-	-	-	.	.	.	L	.	.	.	.	Y	.	.	.	L	.	L	L	D	.	-	-	-	-	-	-	-	-	-	-	-	-	-	-	-	-	-	-	-	-	-	-	-	-	-	-	-
Methanosarcina acetivorans AAM07134.1	-	-	-	-	.	.	.	P	.	.	.	M	Y	V	.	.	M	.	L	L	E	D	-	-	-	-	-	-	-	-	-	-	-	-	-	-	-	-	-	-	-	-	-	-	-	-	-	-	-
Lachnellula suecica TVY65694.1	-	-	H	R	L	.	.	A	.	.	.	.	.	.	.	.	I	L	.	K	K	.	F	-	-	-	-	-	-	-	-	-	-	-	-	-	-	-	-	-	-	-	-	-	-	-	-	-	-
Hydrogenophaga sp. WP 304914090.1	-	-	-	-	.	.	R	P	.	.	A	.	Y	L	A	.	.	.	L	G	R	P	-	-	-	-	-	-	-	-	-	-	-	-	-	-	-	-	-	-	-	-	-	-	-	-	-	-	-
Methanosarcina thermophila AKB12104.1	-	-	-	-	.	.	.	P	.	.	A	M	Y	.	.	.	T	.	L	L	.	.	-	-	-	-	-	-	-	-	-	-	-	-	-	-	-	-	-	-	-	-	-	-	-	-	-	-	-
Bacillus subtilis WP 001271033.1	-	-	-	-	-	-	-	-	-	-	-	-	-	-	-	-	-	-	-	-	-	-	-	-	-	-	-	-	-	-	-	-	-	-	-	-	-	-	-	-	-	-	-	-	-	-	-	-	-
Bacillus licheniformis NP 390457.2	-	-	-	-	-	-	-	-	-	-	-	-	-	-	-	-	-	-	-	-	-	-	-	-	-	-	-	-	-	-	-	-	-	-	-	-	-	-	-	-	-	-	-	-	-	-	-	-	-
Nostoc sp. BAB73061.1	-	-	-	-	-	-	-	-	-	-	-	-	-	-	-	-	-	-	-	-	-	-	-	-	-	-	-	-	-	-	-	-	-	-	-	-	-	-	-	-	-	-	-	-	-	-	-	-	-
Thermomonospora curvata ACY99683.1	-	-	-	-	-	-	-	-	-	-	-	-	-	-	-	-	-	-	-	-	-	-	-	-	-	-	-	-	-	-	-	-	-	-	-	-	-	-	-	-	-	-	-	-	-	-	-	-	-
Alkalilimnicola ehrlichii MLHE-1 ABI57766.1	V	I	D	T	S	P	S	P	Q	E	S	A	Q	F	A	.	L	I	L	P	D	H	T	-	-	Y	L	E	R	L	E	V	A	N	T	Y	P	F	Q	G	Y	P	M	S	M	I	R	E	P
Ectothiorhodospira sp. PHS-1 EHQ52454.1	V	I	E	T	S	P	F	P	S	E	T	A	M	F	A	.	.	I	L	P	D	H	T	-	-	Y	L	E	R	L	Q	D	A	P	T	Y	P	F	Q	G	W	P	M	T	Q	L	R	V	P
arsenite-oxidising beta proteobacterium WA19 ABD72614.1	-	-	-	-	-	-	-	-	-	-	-	-	-	-	-	-	-	-	-	-	-	-	-	-	-	-	-	-	-	-	-	-	-	-	-	-	-	-	-	-	-	-	-	-	-	-	-	-	-
Thiomonas arsenitoxydans ACA28599.1	-	-	-	-	-	-	-	-	-	-	-	-	-	-	-	-	-	-	-	-	-	-	-	-	-	-	-	-	-	-	-	-	-	-	-	-	-	-	-	-	-	-	-	-	-	-	-	-	-
Micromonospora sp. X14 CCD32987.1	-	-	-	-	-	-	-	-	-	-	-	-	-	-	-	-	-	-	-	-	-	-	-	-	-	-	-	-	-	-	-	-	-	-	-	-	-	-	-	-	-	-	-	-	-	-	-	-	-
Sinorhizobium sp. M14 ADO95186.1	A	V	N	I	D	I	I	P	T	K	I	G	E	A	C	H	.	I	L	P	.	A	T	-	S	G	E	M	N	L	T	S	M	N	G	E	R	R	-	M	R	L	T	E	R	Y	M	D	P
Polaromonas sp. GM1 ABW84260.2	V	V	A	V	N	.	Y	P	T	K	L	A	D	A	A	H	I	L	L	P	.	A	H	-	P	G	E	I	N	L	T	S	M	N	G	E	R	R	-	L	R	L	S	E	K	F	M	D	A
Sinorhizobium sp. DAO10 ABJ55850.1	-	-	-	-	-	-	-	-	-	-	-	-	-	-	-	-	-	-	-	-	-	-	-	-	-	-	-	-	-	-	-	-	-	-	-	-	-	-	-	-	-	-	-	-	-	-	-	-	-
Brucella tritici ACK38267.1	A	V	N	V	D	I	I	P	T	K	I	G	E	A	C	H	.	I	L	P	.	A	T	-	S	G	E	M	N	L	T	S	M	N	G	E	R	R	-	M	R	L	T	E	R	F	M	D	P
Methylocystis hydrogenophila CCJ06851.1	A	V	D	V	D	I	V	P	S	Q	I	G	Q	A	.	H	.	W	L	P	.	A	T	-	S	G	E	M	N	L	T	S	M	N	G	E	R	R	-	M	R	L	T	E	R	Y	M	D	P
Thermus scotoductus SA-01 ADW22085.1	M	V	V	Q	D	I	Y	M	T	E	T	A	R	D	A	H	L	I	L	P	.	A	A	-	W	G	E	A	N	D	T	S	I	N	C	N	S	R	L	L	R	L	Y	E	K	F	M	D	P
Allobosea sp. WAO ABJ55855.1	-	-	-	-	-	-	-	-	-	-	-	-	-	-	-	-	-	-	-	-	-	-	-	-	-	-	-	-	-	-	-	-	-	-	-	-	-	-	-	-	-	-	-	-	-	-	-	-	-
Variovorax sp. RM1 ABD35886.1	-	-	-	-	-	-	-	-	-	-	-	-	-	-	-	-	-	-	-	-	-	-	-	-	-	-	-	-	-	-	-	-	-	-	-	-	-	-	-	-	-	-	-	-	-	-	-	-	-
Roseovarius sp. 217 EAQ26064.1	V	V	D	V	D	I	I	H	S	Q	I	G	Q	N	A	H	.	I	L	P	.	C	E	-	A	S	E	M	N	L	T	S	M	N	G	E	R	R	-	L	R	L	S	E	K	Y	M	D	P
Marinobacter santoriniensis NKSG1 ACF09051.1	-	-	-	-	-	-	-	-	-	-	-	-	-	-	-	-	-	-	-	-	-	-	-	-	-	-	-	-	-	-	-	-	-	-	-	-	-	-	-	-	-	-	-	-	-	-	-	-	-
Aeropyrum camini SY1 BAN91066.1	V	I	V	E	D	I	Y	P	T	F	M	V	E	D	A	H	.	.	L	P	.	A	F	N	N	G	E	W	P	D	V	R	M	G	V	H	E	R	R	F	R	I	A	D	A	W	L	D	P
Roseobacter litoralis WP 013962104.1	N	Q	D	I	Y	.	V	D	P	I	G	A	R	Y	A	.	I	.	F	P	.	S	G	-	W	G	E	E	T	F	T	R	A	N	G	E	R	R	-	L	R	L	Y	P	K	F	Y	D	A
Sulfurospirillum barnesii WP 014770544.1	V	V	D	V	D	I	Y	P	T	Q	S	S	E	R	A	H	I	.	L	P	.	A	T	-	T	M	E	M	N	L	T	S	M	S	G	E	R	R	-	M	R	L	S	E	K	V	M	D	A
Herminiimonas arsenicoxydans AAN05581.1	V	T	S	I	N	.	Y	P	T	K	L	S	E	A	A	H	L	M	L	P	.	A	H	-	P	G	E	M	N	L	T	S	M	N	G	E	R	R	-	M	R	L	S	E	K	F	M	D	A
Paracoccus sp. SY AKE49356.1	S	V	C	V	D	I	I	H	S	Q	I	G	Q	A	A	H	.	I	L	P	.	V	E	-	S	G	E	M	N	L	T	S	M	N	G	E	R	R	-	L	R	L	V	E	K	Y	M	D	A
Hydrogenophaga sp. H7 OPF64821.1	V	A	A	M	N	.	Y	P	T	Q	L	A	D	D	A	H	L	L	F	P	.	T	H	-	P	G	E	M	N	L	T	S	M	N	G	E	R	R	-	L	R	L	S	E	K	F	M	D	P
Alcaligenes faecalis Q7SIF4	V	T	S	I	N	.	Y	P	T	K	L	A	E	A	A	H	L	M	L	P	.	A	H	-	P	G	E	M	N	L	T	S	M	N	G	E	R	R	-	I	R	L	S	E	K	F	M	D	P
Magnetospirillum sp. SS-4 CAA7616373.1	V	I	A	T	S	P	F	P	D	E	T	S	M	M	A	.	L	I	L	P	D	T	T	-	-	Y	M	E	R	W	Q	D	A	P	T	Y	P	F	Q	G	W	P	L	A	Q	I	R	T	P
Shewanella sp. WP 011790217.1	M	A	H	I	T	T	N	V	S	E	F	S	W	F	A	.	.	L	L	P	S	C	H	-	H	M	F	E	K	W	G	V	L	D	-	A	I	G	N	G	V	A	Q	I	S	I	Q	Q	P
Shewanella putrefaciens 200 WP 014610142.1	I	A	H	I	T	T	N	V	S	E	F	S	W	F	A	.	.	L	L	P	S	C	H	-	H	M	F	E	K	W	G	V	L	D	-	A	I	G	N	G	V	A	Q	I	S	I	Q	Q	P
Ferrimonas balearica WP 013345579.1	I	A	H	V	T	T	N	V	S	E	F	S	W	F	.	.	L	L	L	P	.	N	H	-	H	M	F	E	K	W	G	V	L	S	-	A	A	G	N	G	H	S	H	V	S	I	Q	R	P
Alkaliphilus oremlandii WP 012158954.1	F	A	H	C	.	T	H	Y	S	E	M	S	H	F	A	.	L	L	L	P	S	T	H	-	H	M	F	E	Q	M	A	S	A	A	-	Q	K	A	N	S	Y	T	H	L	W	I	T	Q	R
Alkaliphilus metalliredigens WP 012062249.1	F	A	H	C	.	T	H	Y	S	E	M	G	H	F	A	.	L	L	L	P	S	T	H	-	H	M	F	E	Q	M	S	A	A	A	-	Q	K	G	N	G	F	T	H	L	W	I	A	E	R
Halarsenatibacter silvermanii ACF74513.1	Y	V	H	L	.	T	H	Q	S	E	M	T	Q	Y	A	.	I	.	I	P	S	T	H	-	H	M	F	E	Q	W	G	M	L	Y	-	Q	K	G	N	L	H	T	H	F	W	L	S	R	P
Natranaerobius thermophilus WP 012447122.1	I	V	H	M	.	T	H	E	S	E	M	T	R	Y	A	.	I	.	L	P	S	T	H	-	H	M	F	E	Q	W	G	F	L	N	-	Q	K	G	N	K	H	T	H	L	W	L	A	R	P
Desulfitobacterium hafniense WP 015943299.1	L	A	H	I	T	T	N	P	S	E	M	T	Q	Y	A	.	I	.	L	P	.	P	.	-	H	V	F	E	K	W	S	F	N	K	-	S	K	A	N	K	Y	G	F	A	S	I	Q	Q	P
Wolinella succinogenes WP 011138677.1	Y	A	H	I	T	T	H	M	A	E	M	T	M	Y	A	.	I	.	L	P	.	K	.	-	H	M	F	E	R	Y	G	F	S	K	-	N	K	Q	N	L	H	G	Y	L	S	I	H	Q	P
Sulfurospirillum barnesii SES-3 AAU11840.2	Y	A	H	I	T	T	H	L	A	E	M	S	M	?	A	.	I	.	L	P	.	K	.	-	H	M	F	E	R	Y	G	F	S	K	-	N	K	Q	N	L	Q	G	Y	L	T	I	H	Q	P
Desulfurispirillum indicum WP 013505023.1	F	V	H	C	.	P	M	F	S	E	M	T	Y	F	A	.	I	.	L	P	S	A	L	-	H	H	T	E	D	W	A	V	V	R	-	S	K	A	N	L	Y	G	H	I	S	I	Q	Q	P
Chrysiogenes arsenatis DSM-11915 AAU11839.1	F	V	H	C	.	P	M	F	S	E	M	T	Y	F	A	.	I	.	L	P	.	A	L	-	H	H	T	E	D	W	A	V	I	R	-	S	K	A	N	L	H	G	H	T	S	I	Q	Q	P
Trichlorobacter lovleyi WP 012469220.1	F	V	H	M	.	T	N	A	S	E	M	T	Q	F	A	.	I	.	L	P	.	T	F	-	A	P	T	E	K	L	S	V	I	S	-	N	M	A	N	L	H	G	H	L	S	I	Q	Q	Q
Denitrovibrio acetiphilus WP 013011386.1	Y	V	H	I	T	T	N	A	S	E	M	T	Q	F	A	.	I	.	L	P	S	A	I	-	T	T	F	E	K	W	G	Y	L	K	-	S	K	G	N	L	H	S	Q	V	S	L	L	Q	P
Salisediminibacterium selenitireducens WP 013173528.1	M	V	H	M	T	V	N	P	A	E	Q	T	H	F	A	.	I	.	L	P	V	P	H	-	S	Q	F	E	R	Q	S	P	V	A	G	S	N	G	N	L	H	R	H	L	H	L	Q	N	K
Anaerobacillus arseniciselenatis AAU11841.2	M	V	H	M	T	.	H	P	A	E	Q	T	H	F	A	.	I	I	L	P	V	P	H	-	A	M	F	E	R	L	S	P	V	R	G	S	N	G	N	L	Y	R	H	V	H	M	Q	T	G
Halobiforma nitratireducens WP 006671188.1	H	V	T	I	E	T	H	P	S	E	T	A	W	F	A	.	I	L	L	P	.	T	H	-	H	Q	F	E	R	W	G	Q	L	R	-	S	T	A	N	G	I	R	S	I	N	L	H	Q	P
Natronobacterium gregoryi WP 005576997.1	H	V	T	I	E	T	H	P	S	E	T	A	W	F	A	.	I	.	L	P	.	T	H	-	H	Q	F	E	R	W	G	Q	L	R	-	S	T	A	N	G	R	R	S	I	N	L	H	Q	P
Burkholderiaceae bacterium CAG1017132.1	F	V	H	M	.	I	N	P	S	E	M	T	Q	F	A	.	I	.	L	P	.	T	F	-	N	S	A	E	G	W	S	I	V	T	-	N	N	G	N	G	H	G	Y	A	T	I	Q	Q	P
[truncated: 651 more columns]

## Sheet: Info
Title	Phylogenetic Analysis
Format
DataType	Protein
56
Number Sites	1168
Identical	.
Missing	?
Indel	-
